# Supplementary material for: Modeling of Antioxidant Activity, Polyphenols and Macronutrients Content of Bee Pollen Applying Solid-State 13C NMR Spectra
Source: Antioxidants (Basel). 2021 Jul 14;10(7):1123. doi: 10.3390/antiox10071123 (PMC8301116; doi:10.3390/antiox10071123)
Supplement: Supplementary file 1 [file antioxidants-10-01123-s001.zip]

Archive with 1 entries (1 files):
- antioxidants-1300937-supplementary.pdf
